# Supplementary material for: Improved Cathepsin Probes for Sensitive Molecular Imaging
Source: Molecules. 2022 Jan 27;27(3):842. doi: 10.3390/molecules27030842 (PMC8838171; doi:10.3390/molecules27030842)
Supplement: Supplementary file 1 [file molecules-27-00842-s001.zip]

Archive with 1 entries (1 files):
- molecules-1527509-supplementary.pdf
